# Supplementary material for: The neglected bee trees: European beech forests as a home for feral honey bee colonies
Source: PeerJ. 2018 Apr 6;6:e4602. doi: 10.7717/peerj.4602 (PMC5890725; doi:10.7717/peerj.4602)
Supplement: Supplemental Information 5 — For the three swarms set up around the Hainich we calculated the locations for the potential nest sites inferred from the observed nest site dances. With the circuit duration, waggle run angle and the solar azimuth the nest site coordinates are given. The Number of waggle run circuit for every dance is also given. [file peerj-06-4602-s005.xlsx]

## Sheet: nest site dance analyses
swarm_site	swarm_coordinates_N	swarm_coordinates_E	date	daytime_24hours	dance_duration	number_of_circuits	circuit_duration	waggle_run_angle	solar_azimuth_angle	nest_site_direction	nest_site_distance	offset_metres_N	offset_metres_E	offset_degrees_N	offset_degrees_E	nest_site_coordinates_N	nest_site_coordinates_E
Weberstedt	51.1126	10.4934	2017-08-30	08:08:00	15.88	8	1.985	356.26	93	89.26	251.067	3.24255	251.046	2.92122e-05	0.00360259	51.1126	10.4971
Weberstedt	51.1126	10.4934	2017-08-30	08:14:00	18.16	9	2.01778	15.12	95	110.12	266.36	-91.6244	250.105	-0.000825445	0.00358908	51.1118	10.497
Weberstedt	51.1126	10.4934	2017-08-30	09:05:00	10.6	6	1.76667	329.75	105	74.75	149.204	39.2453	143.95	0.000353561	0.00206573	51.113	10.4955
Weberstedt	51.1126	10.4934	2017-08-30	09:22:00	5.72	3	1.90667	159.19	109	268.19	214.521	-6.77568	-214.414	-6.10422e-05	-0.00307691	51.1126	10.4904
Weberstedt	51.1126	10.4934	2017-08-30	09:40:00	11.92	6	1.98667	145.63	113	258.63	251.845	-49.6497	-246.902	-0.000447295	-0.00354312	51.1122	10.4899
Weberstedt	51.1126	10.4934	2017-08-30	09:55:03	3.44	2	1.72	284.29	116	40.29	127.432	97.2024	82.4045	0.000875697	0.00118253	51.1135	10.4946
Weberstedt	51.1126	10.4934	2017-08-30	10:05:03	25.28	10	2.528	294.59	119	53.59	504.404	299.393	405.939	0.00269724	0.00582535	51.1153	10.4993
Weberstedt	51.1126	10.4934	2017-08-30	10:14:03	24.32	10	2.432	62.23	121	183.23	459.615	-458.885	-25.8967	-0.0041341	-0.000371625	51.1085	10.4931
Weberstedt	51.1126	10.4934	2017-08-30	10:25:03	35.48	6	5.91333	293.24	124	57.24	3854.2	2085.59	3241.17	0.0187891	0.0465118	51.1314	10.54
Weberstedt	51.1126	10.4934	2017-08-30	10:30:03	18.56	6	3.09333	302.38	125	67.38	768.16	295.448	709.07	0.00266169	0.0101754	51.1153	10.5036
Weberstedt	51.1126	10.4934	2017-08-30	10:35:03	22.4	8	2.8	281.8	126	47.8	631.305	424.061	467.674	0.00382037	0.00671127	51.1164	10.5002
Weberstedt	51.1126	10.4934	2017-08-30	10:40:03	10	6	1.66667	309.55	128	77.55	102.549	22.1083	100.137	0.000199174	0.001437	51.1128	10.4949
Weberstedt	51.1126	10.4934	2017-08-30	10:51:03	23.6	8	2.95	356.69	131	127.69	701.287	-428.759	554.95	-0.0038627	0.00796371	51.1088	10.5014
Weberstedt	51.1126	10.4934	2017-08-30	10:51:03	11.96	4	2.99	120.54	131	251.54	719.949	-227.967	-682.904	-0.00205375	-0.00979989	51.1106	10.4837
Weberstedt	51.1126	10.4934	2017-08-30	10:56:03	10.88	4	2.72	112.86	132	244.86	593.981	-252.342	-537.715	-0.00227335	-0.00771638	51.1103	10.4857
Weberstedt	51.1126	10.4934	2017-08-30	10:57:03	6.84	2	3.42	296.12	132	68.12	1104.72	411.689	1025.14	0.00370891	0.0147111	51.1163	10.5082
Weberstedt	51.1126	10.4934	2017-08-30	10:59:05	11.48	4	2.87	275.73	133	48.73	663.963	437.956	499.041	0.00394555	0.0071614	51.1166	10.5006
Weberstedt	51.1126	10.4934	2017-08-30	11:05:05	30.24	10	3.024	261.18	135	36.18	735.812	593.923	434.367	0.00535066	0.00623331	51.118	10.4997
Weberstedt	51.1126	10.4934	2017-08-30	11:10:05	12.08	4	3.02	276.19	136	52.19	733.946	449.942	579.853	0.00405353	0.00832107	51.1167	10.5018
Weberstedt	51.1126	10.4934	2017-08-30	11:14:05	18.2	6	3.03333	287.21	137	64.21	740.167	322.027	666.442	0.00290115	0.00956365	51.1155	10.503
Weberstedt	51.1126	10.4934	2017-08-30	11:19:05	7.56	3	2.52	110.79	139	249.79	500.671	-172.963	-469.846	-0.00155822	-0.00674244	51.1111	10.4867
Weberstedt	51.1126	10.4934	2017-08-30	11:24:05	9.28	4	2.32	294.334	140	74.334	407.361	109.999	392.229	0.000990986	0.00562861	51.1136	10.4991
Weberstedt	51.1126	10.4934	2017-08-30	11:29:05	27.56	8	3.445	168.47	142	310.47	1132.29	734.912	-861.384	0.00662083	-0.0123611	51.1192	10.4811
Weberstedt	51.1126	10.4934	2017-08-30	11:29:05	10.16	4	2.54	274.31	142	56.31	510.002	282.898	424.348	0.00254863	0.00608952	51.1152	10.4995
Weberstedt	51.1126	10.4934	2017-08-30	11:34:05	23.04	10	2.304	265.6	143	48.6	399.896	264.456	299.967	0.00238249	0.00430462	51.115	10.4978
Weberstedt	51.1126	10.4934	2017-08-30	11:34:05	13.6	5	2.72	115.92	143	258.92	593.981	-114.151	-582.909	-0.00102839	-0.00836493	51.1116	10.4851
Weberstedt	51.1126	10.4934	2017-08-30	11:38:07	21.16	8	2.645	261.01	144	45.01	558.99	395.197	395.334	0.00356033	0.00567318	51.1162	10.4991
Weberstedt	51.1126	10.4934	2017-08-30	11:43:07	11.2	6	1.86667	290.6	146	76.6	195.859	45.3899	190.527	0.000408918	0.00273412	51.113	10.4962
Weberstedt	51.1126	10.4934	2017-08-30	11:47:07	19.32	6	3.22	105.34	147	252.34	884.174	-268.23	-842.506	-0.00241649	-0.0120902	51.1102	10.4814
Weberstedt	51.1126	10.4934	2017-08-30	11:52:07	16.96	6	2.82667	155.85	149	304.85	643.746	367.856	-528.291	0.00331402	-0.00758114	51.1159	10.4859
Weberstedt	51.1126	10.4934	2017-08-30	11:53:07	38.16	10	3.816	213.58	149	2.58	1541.4	1539.84	69.3851	0.0138724	0.000995699	51.1265	10.4944
Weberstedt	51.1126	10.4934	2017-08-30	11:57:07	14.88	6	2.48	128.18	151	279.18	482.009	76.8981	-475.836	0.000692776	-0.00682839	51.1133	10.4866
Weberstedt	51.1126	10.4934	2017-08-30	11:58:07	20.32	10	2.032	240.6	151	31.6	272.995	232.517	143.046	0.00209475	0.00205275	51.1147	10.4955
Weberstedt	51.1126	10.4934	2017-08-30	12:02:07	20.48	8	2.56	294.61	152	86.61	519.333	30.7093	518.424	0.00027666	0.00743955	51.1129	10.5009
Weberstedt	51.1126	10.4934	2017-08-30	12:02:07	12.64	6	2.10667	245.79	152	37.79	307.831	243.267	188.629	0.00219159	0.00270689	51.1148	10.4962
Weberstedt	51.1126	10.4934	2017-08-30	12:07:07	13.16	6	2.19333	107.67	154	261.67	348.265	-50.4546	-344.591	-0.000454546	-0.00494499	51.1122	10.4885
Weberstedt	51.1126	10.4934	2017-08-30	12:07:07	17.8	6	2.96667	230.82	154	24.82	709.063	643.568	297.643	0.00579791	0.00427127	51.1184	10.4977
Weberstedt	51.1126	10.4934	2017-08-30	12:14:07	10.96	4	2.74	131.38	156	287.38	603.312	180.214	-575.768	0.00162355	-0.00826245	51.1142	10.4852
Weberstedt	51.1126	10.4934	2017-08-30	12:16:07	24.52	10	2.452	229.5	157	26.5	468.946	419.676	209.243	0.00378086	0.0030027	51.1164	10.4965
Weberstedt	51.1126	10.4934	2017-08-30	12:16:07	13.6	5	2.72	318.21	157	115.21	593.981	-252.999	537.406	-0.00227927	0.00771195	51.1103	10.5012
Weberstedt	51.1126	10.4934	2017-08-30	12:20:07	10.56	4	2.64	112.24	158	270.24	556.657	2.33171	-556.652	2.10064e-05	-0.00798814	51.1126	10.4855
Weberstedt	51.1126	10.4934	2017-08-30	12:30:57	8.56	4	2.14	234.1	162	36.1	323.382	261.29	190.536	0.00235396	0.00273425	51.115	10.4962
Weberstedt	51.1126	10.4934	2017-08-30	12:40:57	14.44	3	4.81333	267.89	166	73.89	2641.19	732.885	2537.48	0.00660257	0.0364136	51.1192	10.5299
Craula	51.063	10.4717	2017-08-30	11:06:30	6.56	3	2.18667	306.26	135	81.26	345.155	52.4466	341.147	0.000472491	0.00489032	51.0635	10.4766
Craula	51.063	10.4717	2017-08-30	11:19:00	8.32	1	8.32	344.63	139	123.63	6508.11	-3604.37	5418.86	-0.0324718	0.077679	51.0306	10.5494
Craula	51.063	10.4717	2017-08-30	11:19:00	8.32	2	4.16	78.44	139	217.44	1920.74	-1525.05	-1167.68	-0.0137392	-0.0167386	51.0493	10.455
Craula	51.063	10.4717	2017-08-30	11:30:00	9.04	3	3.01333	143.77	142	285.77	730.836	198.624	-703.327	0.0017894	-0.0100822	51.0648	10.4616
Craula	51.063	10.4717	2017-08-30	11:33:40	9.2	4	2.3	352.18	143	135.18	398.03	-282.333	280.564	-0.00254354	0.00402187	51.0605	10.4757
Craula	51.063	10.4717	2017-08-30	11:37:40	9.12	4	2.28	292.97	144	76.97	388.699	87.6366	378.691	0.000789519	0.00542852	51.0638	10.4771
Craula	51.063	10.4717	2017-08-30	11:40:00	12.64	6	2.10667	283.44	145	68.44	307.831	113.12	286.293	0.0010191	0.00410399	51.0641	10.4758
Craula	51.063	10.4717	2017-08-30	11:43:00	11.68	4	2.92	346.58	146	132.58	687.291	-465.034	506.075	-0.0041895	0.00725456	51.0589	10.479
Craula	51.063	10.4717	2017-08-30	11:45:20	10.36	4	2.59	323.92	147	110.92	533.33	-190.433	498.172	-0.00171561	0.00714128	51.0613	10.4789
Craula	51.063	10.4717	2017-08-30	11:47:00	7.8	3	2.6	261.93	147	48.93	537.995	353.452	405.599	0.00318426	0.00581423	51.0662	10.4775
Craula	51.063	10.4717	2017-08-30	11:47:00	11.6	4	2.9	267.63	147	54.63	677.96	392.44	552.83	0.0035355	0.00792478	51.0666	10.4796
Craula	51.063	10.4717	2017-08-30	11:52:00	16.08	6	2.68	71.45	149	220.45	575.319	-437.802	-373.258	-0.00394416	-0.00535063	51.0591	10.4664
Craula	51.063	10.4717	2017-08-30	11:53:00	11.04	5	2.208	245.8	149	34.8	355.108	291.596	202.665	0.00262699	0.00290519	51.0657	10.4746
Craula	51.063	10.4717	2017-08-30	11:58:40	10.16	4	2.54	340.74	151	131.74	510.002	-339.535	380.55	-0.00305887	0.00545517	51.06	10.4772
Craula	51.063	10.4717	2017-08-30	12:00:10	12.76	5	2.552	355.23	152	147.23	515.601	-433.543	279.078	-0.00390579	0.00400057	51.0591	10.4757
Craula	51.063	10.4717	2017-08-30	12:01:00	14.88	5	2.976	342.41	152	134.41	713.418	-499.241	509.63	-0.00449767	0.00730552	51.0586	10.479
Craula	51.063	10.4717	2017-08-30	12:01:00	16.52	4	4.13	116.4	152	268.4	1887.66	-52.7066	-1886.92	-0.000474834	-0.027049	51.0626	10.4447
Craula	51.063	10.4717	2017-08-30	12:02:00	12.88	5	2.576	300.186	152	92.186	526.798	-20.094	526.415	-0.000181027	0.00754612	51.0629	10.4793
Craula	51.063	10.4717	2017-08-30	12:02:00	13.96	3	4.65333	358.91	152	150.91	2464.76	-2153.85	1198.32	-0.019404	0.0171779	51.0436	10.4889
Craula	51.063	10.4717	2017-08-30	12:05:00	14.12	4	3.53	116.3	153	269.3	1226.02	-14.9783	-1225.93	-0.00013494	-0.0175736	51.0629	10.4541
Craula	51.063	10.4717	2017-08-30	12:05:40	15.48	6	2.58	72.04	153	225.04	528.664	-373.561	-374.083	-0.00336541	-0.00536246	51.0597	10.4663
Craula	51.063	10.4717	2017-08-30	12:07:30	14.84	6	2.47333	271.63	154	65.63	478.899	197.607	436.229	0.00178024	0.00625332	51.0648	10.478
Craula	51.063	10.4717	2017-08-30	12:11:10	11.08	3	3.69333	356.95	155	151.95	1406.13	-1240.97	661.223	-0.0111799	0.0094786	51.0519	10.4812
Craula	51.063	10.4717	2017-08-30	12:11:10	9.28	4	2.32	271.12	155	66.12	407.361	164.909	372.489	0.00148567	0.00533961	51.0645	10.477
Craula	51.063	10.4717	2017-08-30	12:16:20	15.2	6	2.53333	284.03	157	81.03	506.892	79.0332	500.693	0.000712011	0.0071774	51.0638	10.4789
Craula	51.063	10.4717	2017-08-30	12:19:00	25	8	3.125	128.16	158	286.16	782.934	217.907	-751.998	0.00196312	-0.0107799	51.065	10.4609
Craula	51.063	10.4717	2017-08-30	12:22:00	14.56	6	2.42667	234.38	159	33.38	457.127	381.719	251.506	0.00343891	0.00360533	51.0665	10.4753
Craula	51.063	10.4717	2017-08-30	12:25:00	13.2	4	3.3	351.15	160	151.15	972.393	-851.705	469.197	-0.00767302	0.00672592	51.0554	10.4784
Craula	51.063	10.4717	2017-08-30	12:25:00	12.84	6	2.14	348.73	160	148.73	323.382	-276.405	167.859	-0.00249013	0.00240624	51.0606	10.4741
Craula	51.063	10.4717	2017-08-30	12:28:30	12.96	6	2.16	305.81	161	106.81	332.713	-96.2203	318.496	-0.00086685	0.00456563	51.0622	10.4763
Craula	51.063	10.4717	2017-08-30	12:31:00	14.92	7	2.13143	261.94	162	63.94	319.383	140.309	286.913	0.00126404	0.00411288	51.0643	10.4758
Craula	51.063	10.4717	2017-08-30	12:31:00	17.24	8	2.155	333.32	162	135.32	330.381	-234.915	232.306	-0.00211636	0.00333009	51.0609	10.475
Craula	51.063	10.4717	2017-08-30	12:31:00	13.64	6	2.27333	98.63	162	260.63	385.589	-62.7775	-380.444	-0.000565563	-0.00545365	51.0625	10.4663
Craula	51.063	10.4717	2017-08-30	12:36:00	10.44	3	3.48	52.89	164	216.89	1170.88	-936.461	-702.859	-0.00843659	-0.0100755	51.0546	10.4616
Craula	51.063	10.4717	2017-08-30	12:36:20	9.12	3	3.04	275.32	164	79.32	743.277	137.747	730.402	0.00124096	0.0104703	51.0643	10.4822
Craula	51.063	10.4717	2017-08-30	12:39:00	7.8	3	2.6	296.74	165	101.74	537.995	-109.466	526.741	-0.000986183	0.0075508	51.0621	10.4793
Craula	51.063	10.4717	2017-08-30	12:39:00	12.08	4	3.02	4.52	165	169.52	733.946	-721.703	133.499	-0.00650182	0.0019137	51.0565	10.4736
Craula	51.063	10.4717	2017-08-30	12:39:00	17.04	6	2.84	146.89	165	311.89	649.967	433.985	-483.854	0.00390977	-0.00693602	51.067	10.4648
Craula	51.063	10.4717	2017-08-30	12:40:00	14.92	8	1.865	206.38	165	11.38	195.081	191.246	38.4925	0.00172294	0.000551788	51.0648	10.4723
Craula	51.063	10.4717	2017-08-30	12:43:00	21.96	8	2.745	351.68	166	157.68	605.645	-560.268	230.011	-0.00504746	0.0032972	51.058	10.475
Craula	51.063	10.4717	2017-08-30	12:43:00	13.16	5	2.632	249.44	166	55.44	552.925	313.657	455.352	0.00282574	0.00652744	51.0659	10.4782
Craula	51.063	10.4717	2017-08-30	12:46:00	18.12	8	2.265	23.13	168	191.13	381.701	-374.522	-73.6819	-0.00337407	-0.00105623	51.0597	10.4707
Craula	51.063	10.4717	2017-08-30	12:46:00	31.88	8	3.985	350.89	168	158.89	1727.76	-1611.82	622.271	-0.0145209	0.00892022	51.0485	10.4806
Craula	51.063	10.4717	2017-08-30	12:49:00	21.76	7	3.10857	356.13	169	165.13	775.269	-749.306	198.955	-0.0067505	0.00285201	51.0563	10.4746
Craula	51.063	10.4717	2017-08-30	12:52:00	16.04	8	2.005	283.64	170	93.64	260.398	-16.532	259.873	-0.000148937	0.00372526	51.0629	10.4754
Craula	51.063	10.4717	2017-08-30	12:55:00	19.96	8	2.495	23.73	171	194.73	489.007	-472.936	-124.337	-0.00426069	-0.00178237	51.0588	10.4699
Craula	51.063	10.4717	2017-08-30	12:55:00	13.04	7	1.86286	271.22	171	82.22	194.081	26.2728	192.295	0.000236691	0.00275654	51.0633	10.4745
Craula	51.063	10.4717	2017-08-30	12:58:00	12.56	4	3.14	349.21	172	161.21	789.932	-747.833	254.437	-0.00673723	0.00364735	51.0563	10.4754
Craula	51.063	10.4717	2017-08-30	12:58:00	11.24	5	2.248	260.65	172	72.65	373.77	111.461	356.764	0.00100415	0.00511419	51.0641	10.4768
Craula	51.063	10.4717	2017-08-30	13:01:00	5.76	2	2.88	115.08	173	288.08	668.629	207.505	-635.615	0.00186942	-0.0091115	51.0649	10.4626
Craula	51.063	10.4717	2017-08-30	13:04:00	22.56	9	2.50667	268.87	174	82.87	494.45	61.3717	490.627	0.000552898	0.00703311	51.0636	10.4787
Craula	51.063	10.4717	2017-08-30	13:07:00	6.76	3	2.25333	264.11	175	79.11	376.258	71.0842	369.482	0.000640398	0.00529651	51.0637	10.477
Craula	51.063	10.4717	2017-08-30	13:07:00	9.28	4	2.32	283.87	175	98.87	407.361	-62.8123	402.489	-0.000565876	0.00576967	51.0625	10.4775
Craula	51.063	10.4717	2017-08-30	13:14:00	8.2	2	4.1	336.62	178	154.62	1854.58	-1675.58	794.909	-0.0150954	0.011395	51.048	10.4831
Mallinde	51.054	10.4048	2017-08-30	14:43:55	20.24	10	2.024	32.89	210	242.89	269.263	-122.703	-239.68	-0.00110543	-0.00343512	51.0529	10.4013
Mallinde	51.054	10.4048	2017-08-30	14:54:15	5.68	2	2.84	113.9	213	326.9	649.967	544.49	-354.948	0.00490531	-0.00508717	51.0589	10.3997
Mallinde	51.054	10.4048	2017-08-30	14:59:45	16.44	8	2.055	31.1	215	246.1	283.726	-114.949	-259.397	-0.00103558	-0.00371772	51.053	10.4011
Mallinde	51.054	10.4048	2017-08-30	15:01:55	17.2	9	1.91111	298.35	215	153.35	216.594	-193.584	97.1511	-0.001744	0.00139238	51.0522	10.4062
Mallinde	51.054	10.4048	2017-08-30	15:11:55	15.44	8	1.93	54.34	218	272.34	225.407	9.20322	-225.219	8.29119e-05	-0.00322787	51.0541	10.4016
Mallinde	51.054	10.4048	2017-08-30	15:16:25	32.04	11	2.91273	182.84	220	42.84	683.898	501.472	465.019	0.00451776	0.00666471	51.0585	10.4114
Mallinde	51.054	10.4048	2017-08-30	15:36:30	9.68	5	1.936	92.33	225	317.33	228.206	167.793	-154.672	0.00151165	-0.00221679	51.0555	10.4026
Mallinde	51.054	10.4048	2017-08-30	15:44:10	3.52	2	1.76	220.41	228	88.41	146.094	4.05368	146.037	3.65197e-05	0.00209303	51.054	10.4069
Mallinde	51.054	10.4048	2017-08-30	15:49:35	11.2	4	2.8	308.98	229	177.98	631.305	-630.913	22.2525	-0.0056839	0.000318925	51.0483	10.4051
Mallinde	51.054	10.4048	2017-08-30	15:54:15	29.64	15	1.976	136.89	230	6.89	246.868	245.085	29.6152	0.00220798	0.000424449	51.0562	10.4052
Mallinde	51.054	10.4048	2017-08-30	15:59:35	32.04	12	2.67	178.18	232	50.18	570.654	365.434	438.296	0.0032922	0.00628172	51.0573	10.4111
Mallinde	51.054	10.4048	2017-08-30	16:00:35	32.48	12	2.70667	186	232	58	587.76	311.466	498.449	0.002806	0.00714384	51.0568	10.4119
Mallinde	51.054	10.4048	2017-08-30	16:06:05	19.6	11	1.78182	339.81	234	213.81	156.273	-129.845	-86.9565	-0.00116978	-0.00124627	51.0528	10.4035
Mallinde	51.054	10.4048	2017-08-30	16:12:05	22.64	13	1.74154	339.66	235	214.66	137.48	-113.083	-78.1858	-0.00101877	-0.00112057	51.053	10.4037
Mallinde	51.054	10.4048	2017-08-30	16:12:35	40.8	17	2.4	177.53	235	52.53	444.685	270.522	352.934	0.00243714	0.0050583	51.0564	10.4098
Mallinde	51.054	10.4048	2017-08-30	16:13:25	7.28	3	2.42667	177.41	235	52.41	457.127	278.85	362.225	0.00251217	0.00519146	51.0565	10.41
Mallinde	51.054	10.4048	2017-08-30	16:13:55	13.56	8	1.695	200.11	236	76.11	115.768	27.7911	112.383	0.00025037	0.00161068	51.0542	10.4064
Mallinde	51.054	10.4048	2017-08-30	16:14:35	21.36	8	2.67	177.6	236	53.6	570.654	338.637	459.316	0.00305078	0.00658297	51.057	10.4114
Mallinde	51.054	10.4048	2017-08-30	16:16:15	25.12	10	2.512	180.28	236	56.28	496.939	275.868	413.334	0.0024853	0.00592396	51.0565	10.4107
Mallinde	51.054	10.4048	2017-08-30	16:17:25	9.8	4	2.45	195.31	236	71.31	468.013	149.974	443.333	0.00135111	0.00635391	51.0553	10.4111
Mallinde	51.054	10.4048	2017-08-30	16:19:55	26.44	5	5.288	104.33	237	341.33	3164.63	2998.1	-1013.05	0.0270099	-0.0145192	51.081	10.3903
Mallinde	51.054	10.4048	2017-08-30	16:21:15	7.16	2	3.58	109.77	237	346.77	1281.16	1247.15	-293.207	0.0112356	-0.00420228	51.0652	10.4006
Mallinde	51.054	10.4048	2017-08-30	16:21:15	31.36	6	5.22667	98.2	237	335.2	3096.99	2811.38	-1299.04	0.0253277	-0.018618	51.0793	10.3862
Mallinde	51.054	10.4048	2017-08-30	16:24:23	15.36	10	1.536	185.58	238	63.58	41.5864	18.5038	37.243	0.000166701	0.000533772	51.0542	10.4053
Mallinde	51.054	10.4048	2017-08-30	16:28:13	26	15	1.73333	183.85	239	62.85	133.652	60.9884	118.926	0.000549445	0.00170446	51.0545	10.4065
Mallinde	51.054	10.4048	2017-08-30	16:39:33	21.32	10	2.132	358.2	242	240.2	319.65	-158.858	-277.381	-0.00143115	-0.00397547	51.0526	10.4008
Mallinde	51.054	10.4048	2017-08-30	16:40:33	13.6	9	1.51111	194.87	242	76.87	29.9745	6.80905	29.1909	6.13428e-05	0.000418368	51.0541	10.4052
Mallinde	51.054	10.4048	2017-08-30	16:40:33	19.24	9	2.13778	9.94	242	251.94	322.346	-99.9312	-306.464	-0.000900281	-0.00439229	51.0531	10.4004
Mallinde	51.054	10.4048	2017-08-30	16:40:33	8.24	1	8.24	333.78	242	215.78	6419.89	-5208.25	-3753.55	-0.0469212	-0.0537964	51.0071	10.351
Mallinde	51.054	10.4048	2017-08-30	16:43:33	7.88	4	1.97	343.56	243	226.56	244.069	-167.82	-177.217	-0.0015119	-0.0025399	51.0525	10.4022
Mallinde	51.054	10.4048	2017-08-30	16:45:33	26.12	11	2.37455	351.48	243	234.48	432.809	-251.457	-352.269	-0.00226538	-0.00504877	51.0517	10.3997
Mallinde	51.054	10.4048	2017-08-30	16:49:23	17.6	8	2.2	193.09	244	77.09	351.375	78.5044	342.493	0.000707246	0.00490866	51.0547	10.4097
Mallinde	51.054	10.4048	2017-08-30	16:56:33	12.96	6	2.16	338.46	246	224.46	332.713	-237.471	-233.036	-0.00213938	-0.00333991	51.0519	10.4014
Mallinde	51.054	10.4048	2017-08-30	17:25:05	10.44	6	1.74	58.54	252	310.54	136.763	88.8927	-103.933	0.000800835	-0.00148958	51.0548	10.4033
